# Supplementary material for: Interpretation of PSMA-PET Among Urologists: A Prospective Multicentric Evaluation
Source: Cancers (Basel). 2025 Jun 24;17(13):2122. doi: 10.3390/cancers17132122 (PMC12249311; doi:10.3390/cancers17132122)
Supplement: Supplementary file 1 [file cancers-17-02122-s001.zip]

Archive with 1 entries (1 files):
- cancers-3642003-supplementary.pdf
